# Supplementary material for: Diagnosis of head and neck cancer by AI-based tumor-educated platelet RNA profiling of liquid biopsies
Source: JCI Insight. 2025 Nov 27;11(2):e186680. doi: 10.1172/jci.insight.186680 (PMC12892895; doi:10.1172/jci.insight.186680)
Supplement: Supporting data values [file jciinsight-11-186680-s006.xlsx]

## Sheet: Figure_1a_training
	cutOffs	tp	tn	fp	fn	accuracy	xValues	yValues
1	Inf	0	41	0	41	0.5	0	0
2	0.956288	1	41	0	40	0.512195	0	0.0243902
3	0.953118	2	41	0	39	0.52439	0	0.0487805
4	0.947169	3	41	0	38	0.536585	0	0.0731707
5	0.913199	4	41	0	37	0.54878	0	0.097561
6	0.906582	5	41	0	36	0.560976	0	0.121951
7	0.896151	6	41	0	35	0.573171	0	0.146341
8	0.891396	7	41	0	34	0.585366	0	0.170732
9	0.889975	8	41	0	33	0.597561	0	0.195122
10	0.876553	9	41	0	32	0.609756	0	0.219512
11	0.873243	10	41	0	31	0.621951	0	0.243902
12	0.849028	11	41	0	30	0.634146	0	0.268293
13	0.828445	12	41	0	29	0.646341	0	0.292683
14	0.822522	13	41	0	28	0.658537	0	0.317073
15	0.819719	14	41	0	27	0.670732	0	0.341463
16	0.819636	14	40	1	27	0.658537	0.0243902	0.341463
17	0.800588	15	40	1	26	0.670732	0.0243902	0.365854
18	0.800312	16	40	1	25	0.682927	0.0243902	0.390244
19	0.799227	17	40	1	24	0.695122	0.0243902	0.414634
20	0.795071	17	39	2	24	0.682927	0.0487805	0.414634
21	0.784736	18	39	2	23	0.695122	0.0487805	0.439024
22	0.78252	19	39	2	22	0.707317	0.0487805	0.463415
23	0.765699	20	39	2	21	0.719512	0.0487805	0.487805
24	0.751189	20	38	3	21	0.707317	0.0731707	0.487805
25	0.751124	21	38	3	20	0.719512	0.0731707	0.512195
26	0.746214	21	37	4	20	0.707317	0.097561	0.512195
27	0.741781	22	37	4	19	0.719512	0.097561	0.536585
28	0.729593	23	37	4	18	0.731707	0.097561	0.560976
29	0.729544	24	37	4	17	0.743902	0.097561	0.585366
30	0.71019	24	36	5	17	0.731707	0.121951	0.585366
31	0.702316	24	35	6	17	0.719512	0.146341	0.585366
32	0.701615	25	35	6	16	0.731707	0.146341	0.609756
33	0.682428	26	35	6	15	0.743902	0.146341	0.634146
34	0.677567	26	34	7	15	0.731707	0.170732	0.634146
35	0.661529	27	34	7	14	0.743902	0.170732	0.658537
36	0.618482	28	34	7	13	0.756098	0.170732	0.682927
37	0.605844	28	33	8	13	0.743902	0.195122	0.682927
38	0.597758	29	33	8	12	0.756098	0.195122	0.707317
39	0.580521	29	32	9	12	0.743902	0.219512	0.707317
40	0.565652	30	32	9	11	0.756098	0.219512	0.731707
41	0.550756	30	31	10	11	0.743902	0.243902	0.731707
42	0.547212	30	30	11	11	0.731707	0.268293	0.731707
43	0.546992	30	29	12	11	0.719512	0.292683	0.731707
44	0.543229	31	29	12	10	0.731707	0.292683	0.756098
45	0.520043	32	29	12	9	0.743902	0.292683	0.780488
46	0.51694	32	28	13	9	0.731707	0.317073	0.780488
47	0.514187	32	27	14	9	0.719512	0.341463	0.780488
48	0.507254	33	27	14	8	0.731707	0.341463	0.804878
49	0.500319	34	27	14	7	0.743902	0.341463	0.829268
50	0.496185	35	27	14	6	0.756098	0.341463	0.853659
51	0.423903	36	27	14	5	0.768293	0.341463	0.878049
52	0.411102	36	26	15	5	0.756098	0.365854	0.878049
53	0.385792	36	25	16	5	0.743902	0.390244	0.878049
54	0.363951	36	24	17	5	0.731707	0.414634	0.878049
55	0.360912	36	23	18	5	0.719512	0.439024	0.878049
56	0.330573	36	22	19	5	0.707317	0.463415	0.878049
57	0.315362	36	21	20	5	0.695122	0.487805	0.878049
58	0.31525	37	21	20	4	0.707317	0.487805	0.902439
59	0.302482	37	20	21	4	0.695122	0.512195	0.902439
60	0.301804	38	20	21	3	0.707317	0.512195	0.926829
61	0.296499	38	19	22	3	0.695122	0.536585	0.926829
62	0.257935	39	19	22	2	0.707317	0.536585	0.95122
63	0.25109	39	18	23	2	0.695122	0.560976	0.95122
64	0.248614	39	17	24	2	0.682927	0.585366	0.95122
65	0.241131	40	17	24	1	0.695122	0.585366	0.97561
66	0.231068	40	16	25	1	0.682927	0.609756	0.97561
67	0.217493	41	16	25	0	0.695122	0.609756	1
68	0.19391	41	15	26	0	0.682927	0.634146	1
69	0.152977	41	14	27	0	0.670732	0.658537	1
70	0.150015	41	13	28	0	0.658537	0.682927	1
71	0.133689	41	12	29	0	0.646341	0.707317	1
72	0.132982	41	11	30	0	0.634146	0.731707	1
73	0.127015	41	10	31	0	0.621951	0.756098	1
74	0.118299	41	9	32	0	0.609756	0.780488	1
75	0.114401	41	8	33	0	0.597561	0.804878	1
76	0.102273	41	7	34	0	0.585366	0.829268	1
77	0.0981192	41	6	35	0	0.573171	0.853659	1
78	0.0806935	41	5	36	0	0.560976	0.878049	1
79	0.0757032	41	4	37	0	0.54878	0.902439	1
80	0.0625366	41	3	38	0	0.536585	0.926829	1
81	0.0587517	41	2	39	0	0.52439	0.95122	1
82	0.0250405	41	1	40	0	0.512195	0.97561	1
83	0.0243607	41	0	41	0	0.5	1	1

## Sheet: Figure_1a_evaluation
	cutOffs	tp	tn	fp	fn	accuracy	xValues	yValues
1	Inf	0	30	0	30	0.5	0	0
2	0.938647	1	30	0	29	0.516667	0	0.0333333
3	0.936293	2	30	0	28	0.533333	0	0.0666667
4	0.926374	3	30	0	27	0.55	0	0.1
5	0.913816	4	30	0	26	0.566667	0	0.133333
6	0.901175	5	30	0	25	0.583333	0	0.166667
7	0.896951	6	30	0	24	0.6	0	0.2
8	0.881527	7	30	0	23	0.616667	0	0.233333
9	0.878103	8	30	0	22	0.633333	0	0.266667
10	0.870347	8	29	1	22	0.616667	0.0333333	0.266667
11	0.867272	9	29	1	21	0.633333	0.0333333	0.3
12	0.863796	10	29	1	20	0.65	0.0333333	0.333333
13	0.843759	11	29	1	19	0.666667	0.0333333	0.366667
14	0.838427	12	29	1	18	0.683333	0.0333333	0.4
15	0.793571	13	29	1	17	0.7	0.0333333	0.433333
16	0.787259	14	29	1	16	0.716667	0.0333333	0.466667
17	0.763888	15	29	1	15	0.733333	0.0333333	0.5
18	0.76387	16	29	1	14	0.75	0.0333333	0.533333
19	0.755363	17	29	1	13	0.766667	0.0333333	0.566667
20	0.745955	18	29	1	12	0.783333	0.0333333	0.6
21	0.745379	19	29	1	11	0.8	0.0333333	0.633333
22	0.745265	19	28	2	11	0.783333	0.0666667	0.633333
23	0.741017	19	27	3	11	0.766667	0.1	0.633333
24	0.735552	19	26	4	11	0.75	0.133333	0.633333
25	0.735043	20	26	4	10	0.766667	0.133333	0.666667
26	0.708344	20	25	5	10	0.75	0.166667	0.666667
27	0.674209	21	25	5	9	0.766667	0.166667	0.7
28	0.670169	22	25	5	8	0.783333	0.166667	0.733333
29	0.667256	23	25	5	7	0.8	0.166667	0.766667
30	0.649705	24	25	5	6	0.816667	0.166667	0.8
31	0.646266	24	24	6	6	0.8	0.2	0.8
32	0.632282	25	24	6	5	0.816667	0.2	0.833333
33	0.631329	26	24	6	4	0.833333	0.2	0.866667
34	0.588944	26	23	7	4	0.816667	0.233333	0.866667
35	0.574358	27	23	7	3	0.833333	0.233333	0.9
36	0.570817	28	23	7	2	0.85	0.233333	0.933333
37	0.569362	28	22	8	2	0.833333	0.266667	0.933333
38	0.537371	28	21	9	2	0.816667	0.3	0.933333
39	0.51295	29	21	9	1	0.833333	0.3	0.966667
40	0.511563	29	20	10	1	0.816667	0.333333	0.966667
41	0.503044	29	19	11	1	0.8	0.366667	0.966667
42	0.458279	29	18	12	1	0.783333	0.4	0.966667
43	0.448493	29	17	13	1	0.766667	0.433333	0.966667
44	0.437223	29	16	14	1	0.75	0.466667	0.966667
45	0.411658	29	15	15	1	0.733333	0.5	0.966667
46	0.382519	30	15	15	0	0.75	0.5	1
47	0.358051	30	14	16	0	0.733333	0.533333	1
48	0.344423	30	13	17	0	0.716667	0.566667	1
49	0.341931	30	12	18	0	0.7	0.6	1
50	0.310153	30	11	19	0	0.683333	0.633333	1
51	0.299687	30	10	20	0	0.666667	0.666667	1
52	0.248661	30	9	21	0	0.65	0.7	1
53	0.22224	30	8	22	0	0.633333	0.733333	1
54	0.210139	30	7	23	0	0.616667	0.766667	1
55	0.154484	30	6	24	0	0.6	0.8	1
56	0.152179	30	5	25	0	0.583333	0.833333	1
57	0.144938	30	4	26	0	0.566667	0.866667	1
58	0.113324	30	3	27	0	0.55	0.9	1
59	0.104999	30	2	28	0	0.533333	0.933333	1
60	0.0885484	30	1	29	0	0.516667	0.966667	1
61	0.0417157	30	0	30	0	0.5	1	1

## Sheet: Figure_1a_validation
	cutOffs	tp	tn	fp	fn	accuracy	xValues	yValues
1	Inf	0	30	0	30	0.5	0	0
2	0.920457	1	30	0	29	0.516667	0	0.0333333
3	0.910716	2	30	0	28	0.533333	0	0.0666667
4	0.910242	3	30	0	27	0.55	0	0.1
5	0.885538	4	30	0	26	0.566667	0	0.133333
6	0.884055	5	30	0	25	0.583333	0	0.166667
7	0.872894	6	30	0	24	0.6	0	0.2
8	0.835484	7	30	0	23	0.616667	0	0.233333
9	0.818774	8	30	0	22	0.633333	0	0.266667
10	0.818311	9	30	0	21	0.65	0	0.3
11	0.810498	10	30	0	20	0.666667	0	0.333333
12	0.78693	10	29	1	20	0.65	0.0333333	0.333333
13	0.784925	11	29	1	19	0.666667	0.0333333	0.366667
14	0.78485	12	29	1	18	0.683333	0.0333333	0.4
15	0.782445	12	28	2	18	0.666667	0.0666667	0.4
16	0.782389	13	28	2	17	0.683333	0.0666667	0.433333
17	0.755795	13	27	3	17	0.666667	0.1	0.433333
18	0.742429	14	27	3	16	0.683333	0.1	0.466667
19	0.741689	15	27	3	15	0.7	0.1	0.5
20	0.73401	16	27	3	14	0.716667	0.1	0.533333
21	0.727742	17	27	3	13	0.733333	0.1	0.566667
22	0.720842	18	27	3	12	0.75	0.1	0.6
23	0.71824	19	27	3	11	0.766667	0.1	0.633333
24	0.708945	19	26	4	11	0.75	0.133333	0.633333
25	0.705474	20	26	4	10	0.766667	0.133333	0.666667
26	0.660265	21	26	4	9	0.783333	0.133333	0.7
27	0.651708	21	25	5	9	0.766667	0.166667	0.7
28	0.642489	22	25	5	8	0.783333	0.166667	0.733333
29	0.635375	23	25	5	7	0.8	0.166667	0.766667
30	0.623961	24	25	5	6	0.816667	0.166667	0.8
31	0.594668	25	25	5	5	0.833333	0.166667	0.833333
32	0.570566	26	25	5	4	0.85	0.166667	0.866667
33	0.566206	27	25	5	3	0.866667	0.166667	0.9
34	0.546523	27	24	6	3	0.85	0.2	0.9
35	0.524155	28	24	6	2	0.866667	0.2	0.933333
36	0.50823	28	23	7	2	0.85	0.233333	0.933333
37	0.490982	28	22	8	2	0.833333	0.266667	0.933333
38	0.473545	28	21	9	2	0.816667	0.3	0.933333
39	0.463272	28	20	10	2	0.8	0.333333	0.933333
40	0.449753	28	19	11	2	0.783333	0.366667	0.933333
41	0.443936	28	18	12	2	0.766667	0.4	0.933333
42	0.395017	28	17	13	2	0.75	0.433333	0.933333
43	0.39231	28	16	14	2	0.733333	0.466667	0.933333
44	0.368148	28	15	15	2	0.716667	0.5	0.933333
45	0.292091	29	15	15	1	0.733333	0.5	0.966667
46	0.282131	29	14	16	1	0.716667	0.533333	0.966667
47	0.281125	30	14	16	0	0.733333	0.533333	1
48	0.266862	30	13	17	0	0.716667	0.566667	1
49	0.246109	30	12	18	0	0.7	0.6	1
50	0.236769	30	11	19	0	0.683333	0.633333	1
51	0.189953	30	10	20	0	0.666667	0.666667	1
52	0.172013	30	9	21	0	0.65	0.7	1
53	0.161272	30	8	22	0	0.633333	0.733333	1
54	0.156987	30	7	23	0	0.616667	0.766667	1
55	0.105163	30	6	24	0	0.6	0.8	1
56	0.0815314	30	5	25	0	0.583333	0.833333	1
57	0.0625117	30	4	26	0	0.566667	0.866667	1
58	0.0561554	30	3	27	0	0.55	0.9	1
59	0.0550115	30	2	28	0	0.533333	0.933333	1
60	0.049323	30	1	29	0	0.516667	0.966667	1
61	0.0392668	30	0	30	0	0.5	1	1

## Sheet: Figure_1b_training
	cutOffs	tp	tn	fp	fn	accuracy	xValues	yValues
1	Inf	0	41	0	41	0.5	0	0
2	0.982633	1	41	0	40	0.512195	0	0.0243902
3	0.978152	2	41	0	39	0.52439	0	0.0487805
4	0.971721	3	41	0	38	0.536585	0	0.0731707
5	0.94693	4	41	0	37	0.54878	0	0.097561
6	0.943979	5	41	0	36	0.560976	0	0.121951
7	0.94277	6	41	0	35	0.573171	0	0.146341
8	0.930352	7	41	0	34	0.585366	0	0.170732
9	0.929123	8	41	0	33	0.597561	0	0.195122
10	0.921528	9	41	0	32	0.609756	0	0.219512
11	0.913224	10	41	0	31	0.621951	0	0.243902
12	0.897503	11	41	0	30	0.634146	0	0.268293
13	0.869552	11	40	1	30	0.621951	0.0243902	0.268293
14	0.868771	12	40	1	29	0.634146	0.0243902	0.292683
15	0.846293	13	40	1	28	0.646341	0.0243902	0.317073
16	0.844044	14	40	1	27	0.658537	0.0243902	0.341463
17	0.838564	15	40	1	26	0.670732	0.0243902	0.365854
18	0.819998	16	40	1	25	0.682927	0.0243902	0.390244
19	0.804976	17	40	1	24	0.695122	0.0243902	0.414634
20	0.79962	17	39	2	24	0.682927	0.0487805	0.414634
21	0.785331	18	39	2	23	0.695122	0.0487805	0.439024
22	0.783649	19	39	2	22	0.707317	0.0487805	0.463415
23	0.781839	19	38	3	22	0.695122	0.0731707	0.463415
24	0.777918	19	37	4	22	0.682927	0.097561	0.463415
25	0.777079	20	37	4	21	0.695122	0.097561	0.487805
26	0.775724	21	37	4	20	0.707317	0.097561	0.512195
27	0.769036	22	37	4	19	0.719512	0.097561	0.536585
28	0.767789	23	37	4	18	0.731707	0.097561	0.560976
29	0.762277	24	37	4	17	0.743902	0.097561	0.585366
30	0.753985	25	37	4	16	0.756098	0.097561	0.609756
31	0.752623	26	37	4	15	0.768293	0.097561	0.634146
32	0.750034	27	37	4	14	0.780488	0.097561	0.658537
33	0.73333	28	37	4	13	0.792683	0.097561	0.682927
34	0.70533	29	37	4	12	0.804878	0.097561	0.707317
35	0.699633	30	37	4	11	0.817073	0.097561	0.731707
36	0.6802	31	37	4	10	0.829268	0.097561	0.756098
37	0.672763	31	36	5	10	0.817073	0.121951	0.756098
38	0.659455	32	36	5	9	0.829268	0.121951	0.780488
39	0.640583	33	36	5	8	0.841463	0.121951	0.804878
40	0.616629	33	35	6	8	0.829268	0.146341	0.804878
41	0.614597	34	35	6	7	0.841463	0.146341	0.829268
42	0.612582	35	35	6	6	0.853659	0.146341	0.853659
43	0.563338	35	34	7	6	0.841463	0.170732	0.853659
44	0.506476	35	33	8	6	0.829268	0.195122	0.853659
45	0.482589	35	32	9	6	0.817073	0.219512	0.853659
46	0.477199	35	31	10	6	0.804878	0.243902	0.853659
47	0.47447	35	30	11	6	0.792683	0.268293	0.853659
48	0.45558	35	29	12	6	0.780488	0.292683	0.853659
49	0.452237	35	28	13	6	0.768293	0.317073	0.853659
50	0.426798	36	28	13	5	0.780488	0.317073	0.878049
51	0.396107	36	27	14	5	0.768293	0.341463	0.878049
52	0.377233	36	26	15	5	0.756098	0.365854	0.878049
53	0.365764	37	26	15	4	0.768293	0.365854	0.902439
54	0.317233	37	25	16	4	0.756098	0.390244	0.902439
55	0.290088	38	25	16	3	0.768293	0.390244	0.926829
56	0.287223	38	24	17	3	0.756098	0.414634	0.926829
57	0.260112	38	23	18	3	0.743902	0.439024	0.926829
58	0.232883	38	22	19	3	0.731707	0.463415	0.926829
59	0.227838	38	21	20	3	0.719512	0.487805	0.926829
60	0.222374	38	20	21	3	0.707317	0.512195	0.926829
61	0.194085	38	19	22	3	0.695122	0.536585	0.926829
62	0.191678	38	18	23	3	0.682927	0.560976	0.926829
63	0.187799	38	17	24	3	0.670732	0.585366	0.926829
64	0.16934	39	17	24	2	0.682927	0.585366	0.95122
65	0.145557	39	16	25	2	0.670732	0.609756	0.95122
66	0.135309	40	16	25	1	0.682927	0.609756	0.97561
67	0.134837	40	15	26	1	0.670732	0.634146	0.97561
68	0.123339	40	14	27	1	0.658537	0.658537	0.97561
69	0.118117	40	13	28	1	0.646341	0.682927	0.97561
70	0.106716	40	12	29	1	0.634146	0.707317	0.97561
71	0.103823	40	11	30	1	0.621951	0.731707	0.97561
72	0.0965553	40	10	31	1	0.609756	0.756098	0.97561
73	0.0855486	40	9	32	1	0.597561	0.780488	0.97561
74	0.0487093	40	8	33	1	0.585366	0.804878	0.97561
75	0.0459094	40	7	34	1	0.573171	0.829268	0.97561
76	0.0408119	40	6	35	1	0.560976	0.853659	0.97561
77	0.0336603	40	5	36	1	0.54878	0.878049	0.97561
78	0.0242243	40	4	37	1	0.536585	0.902439	0.97561
79	0.0169739	40	3	38	1	0.52439	0.926829	0.97561
80	0.0155502	40	2	39	1	0.512195	0.95122	0.97561
81	0.0140028	40	1	40	1	0.5	0.97561	0.97561
82	0.00919792	40	0	41	1	0.487805	1	0.97561
83	0.00570497	41	0	41	0	0.5	1	1

## Sheet: Figure_1b_evaluation
	cutOffs	tp	tn	fp	fn	accuracy	xValues	yValues
1	Inf	0	30	0	30	0.5	0	0
2	0.97249	1	30	0	29	0.516667	0	0.0333333
3	0.961694	2	30	0	28	0.533333	0	0.0666667
4	0.955215	3	30	0	27	0.55	0	0.1
5	0.950248	4	30	0	26	0.566667	0	0.133333
6	0.937788	5	30	0	25	0.583333	0	0.166667
7	0.924121	6	30	0	24	0.6	0	0.2
8	0.918821	7	30	0	23	0.616667	0	0.233333
9	0.89621	8	30	0	22	0.633333	0	0.266667
10	0.893966	9	30	0	21	0.65	0	0.3
11	0.889076	10	30	0	20	0.666667	0	0.333333
12	0.88472	11	30	0	19	0.683333	0	0.366667
13	0.876038	12	30	0	18	0.7	0	0.4
14	0.864962	13	30	0	17	0.716667	0	0.433333
15	0.864381	14	30	0	16	0.733333	0	0.466667
16	0.848711	15	30	0	15	0.75	0	0.5
17	0.799679	16	30	0	14	0.766667	0	0.533333
18	0.77824	17	30	0	13	0.783333	0	0.566667
19	0.767765	18	30	0	12	0.8	0	0.6
20	0.753384	19	30	0	11	0.816667	0	0.633333
21	0.71373	20	30	0	10	0.833333	0	0.666667
22	0.70236	20	29	1	10	0.816667	0.0333333	0.666667
23	0.700361	21	29	1	9	0.833333	0.0333333	0.7
24	0.644333	21	28	2	9	0.816667	0.0666667	0.7
25	0.623237	21	27	3	9	0.8	0.1	0.7
26	0.621317	21	26	4	9	0.783333	0.133333	0.7
27	0.618598	22	26	4	8	0.8	0.133333	0.733333
28	0.546076	23	26	4	7	0.816667	0.133333	0.766667
29	0.54178	24	26	4	6	0.833333	0.133333	0.8
30	0.535591	25	26	4	5	0.85	0.133333	0.833333
31	0.519628	26	26	4	4	0.866667	0.133333	0.866667
32	0.514541	27	26	4	3	0.883333	0.133333	0.9
33	0.484274	28	26	4	2	0.9	0.133333	0.933333
34	0.452261	28	25	5	2	0.883333	0.166667	0.933333
35	0.390565	28	24	6	2	0.866667	0.2	0.933333
36	0.377837	28	23	7	2	0.85	0.233333	0.933333
37	0.341697	28	22	8	2	0.833333	0.266667	0.933333
38	0.30128	28	21	9	2	0.816667	0.3	0.933333
39	0.282112	29	21	9	1	0.833333	0.3	0.966667
40	0.258374	29	20	10	1	0.816667	0.333333	0.966667
41	0.255632	29	19	11	1	0.8	0.366667	0.966667
42	0.226941	29	18	12	1	0.783333	0.4	0.966667
43	0.210859	29	17	13	1	0.766667	0.433333	0.966667
44	0.199937	29	16	14	1	0.75	0.466667	0.966667
45	0.194442	29	15	15	1	0.733333	0.5	0.966667
46	0.183627	29	14	16	1	0.716667	0.533333	0.966667
47	0.183427	29	13	17	1	0.7	0.566667	0.966667
48	0.180793	29	12	18	1	0.683333	0.6	0.966667
49	0.168534	29	11	19	1	0.666667	0.633333	0.966667
50	0.160851	29	10	20	1	0.65	0.666667	0.966667
51	0.155786	29	9	21	1	0.633333	0.7	0.966667
52	0.135497	30	9	21	0	0.65	0.7	1
53	0.132222	30	8	22	0	0.633333	0.733333	1
54	0.131995	30	7	23	0	0.616667	0.766667	1
55	0.123643	30	6	24	0	0.6	0.8	1
56	0.116512	30	5	25	0	0.583333	0.833333	1
57	0.115031	30	4	26	0	0.566667	0.866667	1
58	0.109213	30	3	27	0	0.55	0.9	1
59	0.0908791	30	2	28	0	0.533333	0.933333	1
60	0.0579617	30	1	29	0	0.516667	0.966667	1
61	0.0304846	30	0	30	0	0.5	1	1

## Sheet: Figure_1b_validation
	cutOffs	tp	tn	fp	fn	accuracy	xValues	yValues
1	Inf	0	30	0	30	0.5	0	0
2	0.9814	1	30	0	29	0.516667	0	0.0333333
3	0.96553	2	30	0	28	0.533333	0	0.0666667
4	0.965054	3	30	0	27	0.55	0	0.1
5	0.926488	4	30	0	26	0.566667	0	0.133333
6	0.924354	5	30	0	25	0.583333	0	0.166667
7	0.922142	6	30	0	24	0.6	0	0.2
8	0.906273	7	30	0	23	0.616667	0	0.233333
9	0.897463	8	30	0	22	0.633333	0	0.266667
10	0.892412	9	30	0	21	0.65	0	0.3
11	0.884502	10	30	0	20	0.666667	0	0.333333
12	0.878118	11	30	0	19	0.683333	0	0.366667
13	0.873365	12	30	0	18	0.7	0	0.4
14	0.850357	13	30	0	17	0.716667	0	0.433333
15	0.818807	14	30	0	16	0.733333	0	0.466667
16	0.813111	15	30	0	15	0.75	0	0.5
17	0.799246	15	29	1	15	0.733333	0.0333333	0.5
18	0.794138	16	29	1	14	0.75	0.0333333	0.533333
19	0.786766	17	29	1	13	0.766667	0.0333333	0.566667
20	0.780701	18	29	1	12	0.783333	0.0333333	0.6
21	0.745878	18	28	2	12	0.766667	0.0666667	0.6
22	0.745128	18	27	3	12	0.75	0.1	0.6
23	0.719199	19	27	3	11	0.766667	0.1	0.633333
24	0.719068	20	27	3	10	0.783333	0.1	0.666667
25	0.712657	20	26	4	10	0.766667	0.133333	0.666667
26	0.702189	21	26	4	9	0.783333	0.133333	0.7
27	0.692322	21	25	5	9	0.766667	0.166667	0.7
28	0.667245	22	25	5	8	0.783333	0.166667	0.733333
29	0.653675	22	24	6	8	0.766667	0.2	0.733333
30	0.618725	23	24	6	7	0.783333	0.2	0.766667
31	0.586997	23	23	7	7	0.766667	0.233333	0.766667
32	0.57312	23	22	8	7	0.75	0.266667	0.766667
33	0.569757	23	21	9	7	0.733333	0.3	0.766667
34	0.523326	23	20	10	7	0.716667	0.333333	0.766667
35	0.515046	23	19	11	7	0.7	0.366667	0.766667
36	0.484414	23	18	12	7	0.683333	0.4	0.766667
37	0.436899	23	17	13	7	0.666667	0.433333	0.766667
38	0.422324	23	16	14	7	0.65	0.466667	0.766667
39	0.407414	24	16	14	6	0.666667	0.466667	0.8
40	0.402771	25	16	14	5	0.683333	0.466667	0.833333
41	0.399866	25	15	15	5	0.666667	0.5	0.833333
42	0.380631	26	15	15	4	0.683333	0.5	0.866667
43	0.3666	26	14	16	4	0.666667	0.533333	0.866667
44	0.322269	26	13	17	4	0.65	0.566667	0.866667
45	0.316568	26	12	18	4	0.633333	0.6	0.866667
46	0.308478	27	12	18	3	0.65	0.6	0.9
47	0.270937	28	12	18	2	0.666667	0.6	0.933333
48	0.265347	28	11	19	2	0.65	0.633333	0.933333
49	0.22794	28	10	20	2	0.633333	0.666667	0.933333
50	0.220393	29	10	20	1	0.65	0.666667	0.966667
51	0.213737	30	10	20	0	0.666667	0.666667	1
52	0.210434	30	9	21	0	0.65	0.7	1
53	0.132347	30	8	22	0	0.633333	0.733333	1
54	0.12222	30	7	23	0	0.616667	0.766667	1
55	0.110813	30	6	24	0	0.6	0.8	1
56	0.106351	30	5	25	0	0.583333	0.833333	1
57	0.097277	30	4	26	0	0.566667	0.866667	1
58	0.0923539	30	3	27	0	0.55	0.9	1
59	0.0859755	30	2	28	0	0.533333	0.933333	1
60	0.0655677	30	1	29	0	0.516667	0.966667	1
61	0.0633424	30	0	30	0	0.5	1	1

## Sheet: Figure_1c_training
	cutOffs	tp	tn	fp	fn	accuracy	xValues	yValues
1	Inf	0	41	0	41	0.5	0	0
2	0.996412	1	41	0	40	0.512195	0	0.0243902
3	0.990895	2	41	0	39	0.52439	0	0.0487805
4	0.986535	3	41	0	38	0.536585	0	0.0731707
5	0.985931	4	41	0	37	0.54878	0	0.097561
6	0.985175	5	41	0	36	0.560976	0	0.121951
7	0.984784	6	41	0	35	0.573171	0	0.146341
8	0.984605	7	41	0	34	0.585366	0	0.170732
9	0.984562	8	41	0	33	0.597561	0	0.195122
10	0.978182	9	41	0	32	0.609756	0	0.219512
11	0.966754	10	41	0	31	0.621951	0	0.243902
12	0.965423	11	41	0	30	0.634146	0	0.268293
13	0.95521	12	41	0	29	0.646341	0	0.292683
14	0.947325	13	41	0	28	0.658537	0	0.317073
15	0.938741	14	41	0	27	0.670732	0	0.341463
16	0.935018	15	41	0	26	0.682927	0	0.365854
17	0.91806	16	41	0	25	0.695122	0	0.390244
18	0.917374	17	41	0	24	0.707317	0	0.414634
19	0.883011	17	40	1	24	0.695122	0.0243902	0.414634
20	0.876602	18	40	1	23	0.707317	0.0243902	0.439024
21	0.876323	19	40	1	22	0.719512	0.0243902	0.463415
22	0.860257	19	39	2	22	0.707317	0.0487805	0.463415
23	0.846962	20	39	2	21	0.719512	0.0487805	0.487805
24	0.831296	20	38	3	21	0.707317	0.0731707	0.487805
25	0.812791	21	38	3	20	0.719512	0.0731707	0.512195
26	0.80522	22	38	3	19	0.731707	0.0731707	0.536585
27	0.802502	23	38	3	18	0.743902	0.0731707	0.560976
28	0.80207	24	38	3	17	0.756098	0.0731707	0.585366
29	0.74052	25	38	3	16	0.768293	0.0731707	0.609756
30	0.697738	26	38	3	15	0.780488	0.0731707	0.634146
31	0.697356	27	38	3	14	0.792683	0.0731707	0.658537
32	0.664542	28	38	3	13	0.804878	0.0731707	0.682927
33	0.64622	29	38	3	12	0.817073	0.0731707	0.707317
34	0.637321	30	38	3	11	0.829268	0.0731707	0.731707
35	0.635517	31	38	3	10	0.841463	0.0731707	0.756098
36	0.6117	31	37	4	10	0.829268	0.097561	0.756098
37	0.600858	31	36	5	10	0.817073	0.121951	0.756098
38	0.585145	31	35	6	10	0.804878	0.146341	0.756098
39	0.547891	31	34	7	10	0.792683	0.170732	0.756098
40	0.532232	31	33	8	10	0.780488	0.195122	0.756098
41	0.523957	31	32	9	10	0.768293	0.219512	0.756098
42	0.51124	31	31	10	10	0.756098	0.243902	0.756098
43	0.506587	31	30	11	10	0.743902	0.268293	0.756098
44	0.498784	32	30	11	9	0.756098	0.268293	0.780488
45	0.49112	32	29	12	9	0.743902	0.292683	0.780488
46	0.483677	33	29	12	8	0.756098	0.292683	0.804878
47	0.46606	34	29	12	7	0.768293	0.292683	0.829268
48	0.409049	35	29	12	6	0.780488	0.292683	0.853659
49	0.386555	36	29	12	5	0.792683	0.292683	0.878049
50	0.349491	37	29	12	4	0.804878	0.292683	0.902439
51	0.339663	38	29	12	3	0.817073	0.292683	0.926829
52	0.336489	38	28	13	3	0.804878	0.317073	0.926829
53	0.31844	38	27	14	3	0.792683	0.341463	0.926829
54	0.3062	38	26	15	3	0.780488	0.365854	0.926829
55	0.234363	38	25	16	3	0.768293	0.390244	0.926829
56	0.2324	39	25	16	2	0.780488	0.390244	0.95122
57	0.215396	39	24	17	2	0.768293	0.414634	0.95122
58	0.169894	39	23	18	2	0.756098	0.439024	0.95122
59	0.162703	39	22	19	2	0.743902	0.463415	0.95122
60	0.157285	39	21	20	2	0.731707	0.487805	0.95122
61	0.15532	39	20	21	2	0.719512	0.512195	0.95122
62	0.147909	39	19	22	2	0.707317	0.536585	0.95122
63	0.136478	39	18	23	2	0.695122	0.560976	0.95122
64	0.11076	39	17	24	2	0.682927	0.585366	0.95122
65	0.103648	39	16	25	2	0.670732	0.609756	0.95122
66	0.103132	39	15	26	2	0.658537	0.634146	0.95122
67	0.100185	39	14	27	2	0.646341	0.658537	0.95122
68	0.0986661	39	13	28	2	0.634146	0.682927	0.95122
69	0.0952277	39	12	29	2	0.621951	0.707317	0.95122
70	0.0904898	39	11	30	2	0.609756	0.731707	0.95122
71	0.0796256	40	11	30	1	0.621951	0.731707	0.97561
72	0.0648696	40	10	31	1	0.609756	0.756098	0.97561
73	0.0596895	40	9	32	1	0.597561	0.780488	0.97561
74	0.0594815	40	8	33	1	0.585366	0.804878	0.97561
75	0.0574606	40	7	34	1	0.573171	0.829268	0.97561
76	0.0533719	40	6	35	1	0.560976	0.853659	0.97561
77	0.0446003	40	5	36	1	0.54878	0.878049	0.97561
78	0.0389096	40	4	37	1	0.536585	0.902439	0.97561
79	0.036697	40	3	38	1	0.52439	0.926829	0.97561
80	0.0353174	40	2	39	1	0.512195	0.95122	0.97561
81	0.0261722	40	1	40	1	0.5	0.97561	0.97561
82	0.0219639	41	1	40	0	0.512195	0.97561	1
83	0.0130883	41	0	41	0	0.5	1	1

## Sheet: Figure_1c_evaluation
	cutOffs	tp	tn	fp	fn	accuracy	xValues	yValues
1	Inf	0	30	0	30	0.5	0	0
2	0.976082	1	30	0	29	0.516667	0	0.0333333
3	0.973726	2	30	0	28	0.533333	0	0.0666667
4	0.971046	3	30	0	27	0.55	0	0.1
5	0.96557	4	30	0	26	0.566667	0	0.133333
6	0.956339	5	30	0	25	0.583333	0	0.166667
7	0.952852	6	30	0	24	0.6	0	0.2
8	0.941853	7	30	0	23	0.616667	0	0.233333
9	0.935913	8	30	0	22	0.633333	0	0.266667
10	0.935703	9	30	0	21	0.65	0	0.3
11	0.898338	10	30	0	20	0.666667	0	0.333333
12	0.886893	11	30	0	19	0.683333	0	0.366667
13	0.88254	12	30	0	18	0.7	0	0.4
14	0.867392	13	30	0	17	0.716667	0	0.433333
15	0.832116	14	30	0	16	0.733333	0	0.466667
16	0.816483	15	30	0	15	0.75	0	0.5
17	0.813472	16	30	0	14	0.766667	0	0.533333
18	0.800984	17	30	0	13	0.783333	0	0.566667
19	0.797864	17	29	1	13	0.766667	0.0333333	0.566667
20	0.789612	18	29	1	12	0.783333	0.0333333	0.6
21	0.78455	19	29	1	11	0.8	0.0333333	0.633333
22	0.754845	20	29	1	10	0.816667	0.0333333	0.666667
23	0.743275	21	29	1	9	0.833333	0.0333333	0.7
24	0.730563	22	29	1	8	0.85	0.0333333	0.733333
25	0.728103	23	29	1	7	0.866667	0.0333333	0.766667
26	0.712676	24	29	1	6	0.883333	0.0333333	0.8
27	0.71037	25	29	1	5	0.9	0.0333333	0.833333
28	0.684342	25	28	2	5	0.883333	0.0666667	0.833333
29	0.648821	26	28	2	4	0.9	0.0666667	0.866667
30	0.632088	26	27	3	4	0.883333	0.1	0.866667
31	0.622931	26	26	4	4	0.866667	0.133333	0.866667
32	0.608476	26	25	5	4	0.85	0.166667	0.866667
33	0.51694	27	25	5	3	0.866667	0.166667	0.9
34	0.508766	28	25	5	2	0.883333	0.166667	0.933333
35	0.502957	28	24	6	2	0.866667	0.2	0.933333
36	0.50199	28	23	7	2	0.85	0.233333	0.933333
37	0.486427	28	22	8	2	0.833333	0.266667	0.933333
38	0.423089	29	22	8	1	0.85	0.266667	0.966667
39	0.404907	29	21	9	1	0.833333	0.3	0.966667
40	0.397346	29	20	10	1	0.816667	0.333333	0.966667
41	0.374747	29	19	11	1	0.8	0.366667	0.966667
42	0.365318	29	18	12	1	0.783333	0.4	0.966667
43	0.357643	29	17	13	1	0.766667	0.433333	0.966667
44	0.353297	29	16	14	1	0.75	0.466667	0.966667
45	0.316926	29	15	15	1	0.733333	0.5	0.966667
46	0.286176	29	14	16	1	0.716667	0.533333	0.966667
47	0.280822	29	13	17	1	0.7	0.566667	0.966667
48	0.217736	29	12	18	1	0.683333	0.6	0.966667
49	0.204589	30	12	18	0	0.7	0.6	1
50	0.168389	30	11	19	0	0.683333	0.633333	1
51	0.162579	30	10	20	0	0.666667	0.666667	1
52	0.161167	30	9	21	0	0.65	0.7	1
53	0.148748	30	8	22	0	0.633333	0.733333	1
54	0.105918	30	7	23	0	0.616667	0.766667	1
55	0.0669145	30	6	24	0	0.6	0.8	1
56	0.0667988	30	5	25	0	0.583333	0.833333	1
57	0.0389663	30	4	26	0	0.566667	0.866667	1
58	0.0383657	30	3	27	0	0.55	0.9	1
59	0.0380451	30	2	28	0	0.533333	0.933333	1
60	0.0323573	30	1	29	0	0.516667	0.966667	1
61	0.0321187	30	0	30	0	0.5	1	1

## Sheet: Figure_1c_validation
	cutOffs	tp	tn	fp	fn	accuracy	xValues	yValues
1	Inf	0	30	0	30	0.5	0	0
2	0.95137	1	30	0	29	0.516667	0	0.0333333
3	0.935325	2	30	0	28	0.533333	0	0.0666667
4	0.933572	3	30	0	27	0.55	0	0.1
5	0.931416	4	30	0	26	0.566667	0	0.133333
6	0.906943	5	30	0	25	0.583333	0	0.166667
7	0.880446	6	30	0	24	0.6	0	0.2
8	0.876827	6	29	1	24	0.583333	0.0333333	0.2
9	0.872873	7	29	1	23	0.6	0.0333333	0.233333
10	0.85937	7	28	2	23	0.583333	0.0666667	0.233333
11	0.857078	8	28	2	22	0.6	0.0666667	0.266667
12	0.841023	9	28	2	21	0.616667	0.0666667	0.3
13	0.829744	10	28	2	20	0.633333	0.0666667	0.333333
14	0.817381	11	28	2	19	0.65	0.0666667	0.366667
15	0.815106	12	28	2	18	0.666667	0.0666667	0.4
16	0.795586	12	27	3	18	0.65	0.1	0.4
17	0.752387	13	27	3	17	0.666667	0.1	0.433333
18	0.747669	13	26	4	17	0.65	0.133333	0.433333
19	0.732133	14	26	4	16	0.666667	0.133333	0.466667
20	0.725491	15	26	4	15	0.683333	0.133333	0.5
21	0.701206	16	26	4	14	0.7	0.133333	0.533333
22	0.698877	16	25	5	14	0.683333	0.166667	0.533333
23	0.649889	16	24	6	14	0.666667	0.2	0.533333
24	0.623259	17	24	6	13	0.683333	0.2	0.566667
25	0.605738	18	24	6	12	0.7	0.2	0.6
26	0.600158	19	24	6	11	0.716667	0.2	0.633333
27	0.549014	20	24	6	10	0.733333	0.2	0.666667
28	0.545638	21	24	6	9	0.75	0.2	0.7
29	0.528336	22	24	6	8	0.766667	0.2	0.733333
30	0.526006	22	23	7	8	0.75	0.233333	0.733333
31	0.515178	23	23	7	7	0.766667	0.233333	0.766667
32	0.513081	24	23	7	6	0.783333	0.233333	0.8
33	0.506917	24	22	8	6	0.766667	0.266667	0.8
34	0.454204	25	22	8	5	0.783333	0.266667	0.833333
35	0.451906	26	22	8	4	0.8	0.266667	0.866667
36	0.432038	27	22	8	3	0.816667	0.266667	0.9
37	0.418552	27	21	9	3	0.8	0.3	0.9
38	0.414485	28	21	9	2	0.816667	0.3	0.933333
39	0.371526	28	20	10	2	0.8	0.333333	0.933333
40	0.367143	29	20	10	1	0.816667	0.333333	0.966667
41	0.287584	29	19	11	1	0.8	0.366667	0.966667
42	0.277824	29	18	12	1	0.783333	0.4	0.966667
43	0.27598	29	17	13	1	0.766667	0.433333	0.966667
44	0.234112	29	16	14	1	0.75	0.466667	0.966667
45	0.233405	29	15	15	1	0.733333	0.5	0.966667
46	0.206325	29	14	16	1	0.716667	0.533333	0.966667
47	0.193141	29	13	17	1	0.7	0.566667	0.966667
48	0.178577	29	12	18	1	0.683333	0.6	0.966667
49	0.178013	30	12	18	0	0.7	0.6	1
50	0.14896	30	11	19	0	0.683333	0.633333	1
51	0.125	30	10	20	0	0.666667	0.666667	1
52	0.0938681	30	9	21	0	0.65	0.7	1
53	0.08228	30	8	22	0	0.633333	0.733333	1
54	0.0798965	30	7	23	0	0.616667	0.766667	1
55	0.0735897	30	6	24	0	0.6	0.8	1
56	0.0714029	30	5	25	0	0.583333	0.833333	1
57	0.0641686	30	4	26	0	0.566667	0.866667	1
58	0.0542109	30	3	27	0	0.55	0.9	1
59	0.0527064	30	2	28	0	0.533333	0.933333	1
60	0.0398809	30	1	29	0	0.516667	0.966667	1
61	0.025798	30	0	30	0	0.5	1	1

## Sheet: Figure_2a
	median_x	median_y	CI_low_x	CI_low_y	CI_high_x	CI_high_y
1	0	0	0	0	0	0
2	0.0294118	0	0.0294118	0	0	0.0294118
3	0.0294118	0.0294118	0.0588235	0	0	0.0588235
4	0.0294118	0.0588235	0.0588235	0.0294118	0	0.0882353
5	0.0294118	0.0882353	0.0882353	0.0294118	0	0.117647
6	0.0294118	0.117647	0.0882353	0.0588235	0	0.147059
7	0.0294118	0.147059	0.0882353	0.0882353	0	0.176471
8	0.0588235	0.147059	0.0882353	0.117647	0	0.205882
9	0.0588235	0.176471	0.117647	0.117647	0	0.235294
10	0.0588235	0.205882	0.117647	0.147059	0	0.264706
11	0.0588235	0.235294	0.147059	0.147059	0	0.294118
12	0.0588235	0.264706	0.147059	0.176471	0	0.323529
13	0.0588235	0.294118	0.147059	0.205882	0	0.352941
14	0.0588235	0.323529	0.147059	0.235294	0	0.382353
15	0.0882353	0.323529	0.176471	0.235294	0.0294118	0.382353
16	0.0882353	0.352941	0.176471	0.264706	0.0294118	0.411765
17	0.0882353	0.382353	0.176471	0.294118	0.0294118	0.441176
18	0.0882353	0.411765	0.176471	0.323529	0.0294118	0.470588
19	0.0882353	0.441176	0.176471	0.352206	0.0294118	0.5
20	0.0882353	0.470588	0.205882	0.352206	0.0294118	0.529412
21	0.117647	0.470588	0.205882	0.382353	0.0294118	0.558824
22	0.117647	0.5	0.205882	0.411765	0.0294118	0.588235
23	0.117647	0.529412	0.205882	0.440441	0.0294118	0.617647
24	0.117647	0.558824	0.235294	0.440441	0.0588235	0.617647
25	0.117647	0.588235	0.235294	0.470588	0.0588235	0.647059
26	0.147059	0.588235	0.235294	0.499265	0.0588235	0.676471
27	0.147059	0.617647	0.264706	0.499265	0.0588235	0.705882
28	0.147059	0.647059	0.264706	0.529412	0.0882353	0.705882
29	0.176471	0.647059	0.264706	0.558824	0.0882353	0.735294
30	0.176471	0.676471	0.294118	0.558824	0.0882353	0.764706
31	0.176471	0.705882	0.294118	0.588235	0.0882353	0.794118
32	0.205882	0.705882	0.294118	0.617647	0.117647	0.794118
33	0.205882	0.735294	0.323529	0.617647	0.117647	0.823529
34	0.235294	0.735294	0.323529	0.647059	0.147059	0.823529
35	0.235294	0.764706	0.323529	0.676471	0.147059	0.852941
36	0.235294	0.794118	0.352941	0.676471	0.147059	0.882353
37	0.264706	0.794118	0.352941	0.705882	0.176471	0.882353
38	0.264706	0.823529	0.382353	0.705882	0.176471	0.911765
39	0.294118	0.823529	0.382353	0.735294	0.205882	0.911765
40	0.294118	0.852941	0.411765	0.735294	0.205882	0.941176
41	0.323529	0.852941	0.411765	0.764706	0.235294	0.941176
42	0.323529	0.882353	0.441176	0.764706	0.264706	0.941176
43	0.352941	0.882353	0.441176	0.794118	0.264706	0.970588
44	0.382353	0.882353	0.470588	0.794118	0.294118	0.970588
45	0.382353	0.911765	0.470588	0.823529	0.323529	0.970588
46	0.411765	0.911765	0.5	0.823529	0.352206	0.970588
47	0.411765	0.941176	0.5	0.852941	0.352206	1
48	0.441176	0.941176	0.529412	0.852941	0.382353	1
49	0.470588	0.941176	0.529412	0.882353	0.411765	1
50	0.470588	0.970588	0.558824	0.882353	0.441176	1
51	0.5	0.970588	0.588235	0.882353	0.470588	1
52	0.529412	0.970588	0.588235	0.911765	0.5	1
53	0.558824	0.970588	0.617647	0.911765	0.529412	1
54	0.588235	0.970588	0.647059	0.911765	0.558824	1
55	0.617647	0.970588	0.647059	0.941176	0.588235	1
56	0.617647	1	0.676471	0.941176	0.617647	1
57	0.647059	1	0.705882	0.941176	0.647059	1
58	0.676471	1	0.735294	0.941176	0.676471	1
59	0.705882	1	0.764706	0.941176	0.705882	1
60	0.735294	1	0.764706	0.970588	0.735294	1
61	0.764706	1	0.794118	0.970588	0.764706	1
62	0.794118	1	0.823529	0.970588	0.794118	1
63	0.823529	1	0.852941	0.970588	0.823529	1
64	0.852941	1	0.882353	0.970588	0.852941	1
65	0.882353	1	0.911765	0.970588	0.882353	1
66	0.911765	1	0.941176	0.970588	0.911765	1
67	0.941176	1	0.941176	1	0.941176	1
68	0.970588	1	0.970588	1	0.970588	1
69	1	1	1	1	1	1

[truncated: 6 more sheets: Figure_2b, Figure_S2, Figure_S3, Figure_S4a, Figure_S4b_S4c, Figure_S5]
